# Supplementary material for: Carrot DcALFIN4 and DcALFIN7 Transcription Factors Boost Carotenoid Levels and Participate Differentially in Salt Stress Tolerance When Expressed in Arabidopsis thaliana and Actinidia deliciosa
Source: Int J Mol Sci. 2022 Oct 12;23(20):12157. doi: 10.3390/ijms232012157 (PMC9603649; doi:10.3390/ijms232012157)
Supplement: Supplementary file 1 [file ijms-23-12157-s001.zip]

Archive with 1 entries (1 files):
- ijms-1924677-supplementary.pdf
